# Supplementary material for: Assessing the Role of Infant and Toddler MenACWY Immunisation in the UK: Does the Adolescent MenACWY Programme Provide Sufficient Protection?
Source: Vaccines (Basel). 2023 May 4;11(5):940. doi: 10.3390/vaccines11050940 (PMC10220561; doi:10.3390/vaccines11050940)
Supplement: Supplementary file 1 [file vaccines-11-00940-s001.zip]

Archive with 1 entries (1 files):
- vaccines-2249986 supplementary.pdf
